# Supplementary material for: Power Law for Estimating Underdetection of Foodborne Disease Outbreaks, United States
Source: Emerg Infect Dis. 2024 Feb;30(2):337–40. doi: 10.3201/eid3002.230342 (PMC10826756; doi:10.3201/eid3002.230342)
Supplement: Appendix 2 — Data set used for a power law for estimating underdetection of foodborne disease outbreaks, United States. [file 23-0342-Techapp-s2.xlsx]

## Sheet: 23-0342 Appendix 2
Article DOI: https://doi.org/10.3201/eid3002.230342
EID cannot ensure accessibility for supplementary materials supplied by authors. Readers who have difficulty accessing supplementary content should contact the authors for assistance.
Power Law for Estimating Underdetection of Foodborne Disease Outbreaks, United States
Appendix 2. Dataset on foodborne disease outbreaks used in study
Confirmed Primary Cases	Year of First Illness
0	2009
2	2009
1	2009
3	2009
2	2009
2	2009
3	2009
1	2009
4	2009
10	2009
3	2009
7	2009
1	2009
1	2009
1	2009
0	2009
0	2009
3	2009
0	2009
0	2009
7	2009
3	2009
0	2009
1	2009
2	2009
0	2009
0	2009
2	2009
0	2009
2	2009
8	2009
1	2009
2	2009
8	2009
5	2009
3	2009
0	2009
0	2009
5	2009
2	2009
5	2009
3	2009
0	2009
	2009
3	2009
0	2009
0	2009
0	2009
2	2009
2	2009
5	2009
2	2009
6	2009
3	2009
5	2009
0	2009
5	2009
0	2009
0	2009
0	2009
0	2009
3	2009
2	2009
5	2009
2	2009
0	2009
1	2009
5	2009
0	2009
2	2009
4	2009
0	2009
0	2009
5	2009
0	2009
0	2009
10	2009
0	2009
0	2009
2	2009
3	2009
6	2009
3	2009
0	2009
0	2009
2	2009
0	2009
2	2009
0	2009
16	2009
0	2009
1	2009
5	2009
0	2009
1	2009
0	2009
3	2009
0	2009
0	2009
2	2009
2	2009
13	2009
6	2009
0	2009
2	2009
4	2009
3	2009
4	2009
13	2009
4	2009
0	2009
0	2009
3	2009
3	2009
2	2009
0	2009
3	2009
5	2009
0	2009
0	2009
1	2009
2	2009
0	2009
4	2009
1	2009
0	2009
3	2009
0	2009
0	2009
0	2009
0	2009
0	2009
0	2009
0	2009
0	2009
0	2009
2	2009
4	2009
0	2009
2	2009
8	2009
3	2009
0	2009
2	2009
4	2009
3	2009
4	2009
0	2009
1	2009
	2009
0	2009
3	2009
6	2009
9	2009
6	2009
3	2009
1	2009
0	2009
0	2009
1	2009
0	2009
0	2009
0	2009
0	2009
0	2009
0	2009
0	2009
3	2009
0	2009
0	2009
2	2009
1	2009
1	2009
0	2009
0	2009
21	2009
2	2009
2	2009
1	2009
4	2009
0	2009
5	2009
0	2009
1	2009
0	2009
3	2009
0	2009
0	2009
0	2009
7	2009
0	2009
0	2009
0	2009
2	2009
3	2009
4	2009
0	2009
4	2009
4	2009
0	2009
0	2009
	2009
	2009
0	2009
0	2009
	2009
	2009
	2009
0	2009
0	2009
0	2009
0	2009
0	2009
4	2009
10	2009
0	2009
2	2009
5	2009
34	2009
0	2009
0	2009
3	2009
2	2009
0	2009
0	2009
0	2009
7	2009
7	2009
0	2009
12	2009
0	2009
0	2009
6	2009
2	2009
5	2009
47	2009
6	2009
0	2009
5	2009
17	2009
11	2009
10	2009
3	2009
0	2009
8	2009
26	2009
2	2009
5	2009
6	2009
3	2009
0	2009
0	2009
2	2009
0	2009
3	2009
7	2009
0	2009
0	2009
4	2009
	2009
12	2009
2	2009
4	2009
0	2009
0	2009
2	2009
2	2009
3	2009
5	2009
1	2009
0	2009
2	2009
2	2009
3	2009
2	2009
2	2009
0	2009
1	2009
0	2009
10	2009
0	2009
0	2009
0	2009
5	2009
3	2009
2	2009
6	2009
39	2009
13	2009
0	2009
7	2009
3	2009
0	2009
0	2009
0	2009
2	2009
0	2009
5	2009
0	2009
0	2009
4	2009
9	2009
21	2009
1	2009
0	2009
0	2009
2	2009
0	2009
18	2009
0	2009
0	2009
7	2009
4	2009
2	2009
0	2009
8	2009
0	2009
0	2009
7	2009
12	2009
3	2009
0	2009
2	2009
0	2009
2	2009
	2009
	2009
5	2009
10	2009
0	2009
0	2009
13	2009
0	2009
0	2009
0	2009
4	2009
0	2009
1	2009
0	2009
0	2009
	2009
0	2009
4	2009
1	2009
0	2009
14	2009
0	2009
1	2009
0	2009
3	2009
0	2009
5	2009
0	2009
19	2009
29	2009
2	2009
8	2009
12	2009
0	2009
7	2009
3	2009
0	2009
2	2009
0	2009
11	2009
5	2009
0	2009
4	2009
10	2009
1	2009
0	2009
0	2009
3	2009
1	2009
0	2009
0	2009
0	2009
2	2009
7	2009
5	2009
0	2009
0	2009
0	2009
0	2009
1	2009
0	2009
3	2009
1	2009
2	2009
0	2009
0	2009
0	2009
1	2009
6	2009
3	2009
0	2009
0	2009
0	2009
12	2009
1	2009
0	2009
1	2009
2	2009
0	2009
0	2009
0	2009
1	2009
2	2009
4	2009
0	2009
8	2009
2	2009
4	2009
2	2009
0	2009
0	2009
1	2009
2	2009
0	2009
0	2009
0	2009
3	2009
0	2009
2	2009
4	2009
0	2009
5	2009
0	2009
0	2009
0	2009
0	2009
0	2009
0	2009
0	2009
0	2009
1	2009
0	2009
1	2009
0	2009
3	2009
2	2009
0	2009
1	2009
4	2009
3	2009
6	2009
0	2009
3	2009
5	2009
3	2009
4	2009
3	2009
1	2009
4	2009
24	2009
2	2009
0	2009
15	2009
2	2009
3	2009
	2009
6	2009
0	2009
1	2009
2	2009
0	2009
0	2009
2	2009
2	2009
6	2009
0	2010
0	2009
10	2009
0	2009
0	2010
0	2009
0	2009
3	2009
0	2009
0	2009
2	2009
0	2009
0	2009
3	2010
0	2009
	2009
0	2009
0	2009
0	2009
0	2009
0	2009
0	2009
0	2009
0	2009
0	2009
0	2009
0	2009
0	2009
1	2009
7	2009
3	2009
2	2009
0	2009
1	2009
0	2009
4	2010
2	2009
2	2010
39	2009
4	2009
8	2009
0	2009
3	2009
2	2009
0	2009
0	2009
0	2010
1	2010
5	2009
3	2010
3	2009
10	2009
4	2010
5	2010
0	2010
3	2009
6	2010
4	2010
0	2010
3	2010
2	2010
4	2010
0	2010
0	2010
2	2010
0	2009
0	2009
0	2009
2	2009
0	2010
2	2010
3	2009
3	2010
4	2010
0	2010
8	2010
1	2010
5	2009
2	2010
0	2010
1	2010
2	2009
0	2010
0	2010
0	2009
0	2009
0	2009
1	2010
1	2010
5	2010
4	2009
5	2010
3	2009
0	2010
1	2010
0	2010
0	2010
0	2010
3	2009
3	2010
0	2010
0	2010
0	2009
1	2009
0	2010
1	2010
0	2010
0	2010
1	2010
1	2010
2	2010
3	2009
0	2009
18	2009
4	2010
2	2010
2	2010
0	2009
0	2009
0	2009
4	2009
0	2009
3	2010
124	2010
	2009
	2009
	2009
1	2009
4	2010
3	2010
1	2010
2	2010
2	2010
0	2010
2	2010
2	2009
0	2009
	2009
4	2009
5	2009
0	2010
0	2010
0	2010
3	2010
2	2009
1	2010
4	2009
0	2009
9	2009
1	2010
6	2009
3	2009
2	2009
0	2010
5	2009
	2009
1	2010
4	2010
2	2010
0	2010
8	2009
9	2010
9	2010
0	2010
0	2010
4	2010
4	2010
0	2010
0	2009
4	2010
1	2009
0	2009
0	2009
1	2010
1	2010
3	2010
3	2010
0	2009
0	2009
0	2009
0	2009
0	2009
0	2009
0	2009
0	2009
2	2010
3	2010
3	2010
0	2010
0	2010
4	2010
8	2010
2	2010
0	2010
5	2010
0	2010
0	2010
0	2010
0	2009
1	2010
0	2009
2	2010
7	2010
6	2009
0	2009
0	2010
2	2009
	2009
0	2010
0	2010
3	2009
3	2009
1	2010
2	2010
0	2010
1	2010
2	2010
0	2009
19	2009
3	2010
1	2010
0	2009
2	2009
1	2010
3	2010
3	2010
	2009
2	2010
5	2010
8	2010
0	2010
4	2010
2	2010
0	2010
4	2010
0	2009
0	2010
0	2009
2	2010
1	2010
4	2010
2	2010
0	2010
0	2010
3	2010
0	2010
0	2010
0	2009
0	2009
1	2009
1	2009
0	2010
	2010
2	2010
4	2010
1	2010
2	2010
0	2010
5	2010
0	2010
0	2010
11	2010
0	2010
5	2010
2	2010
0	2010
0	2010
3	2010
0	2010
4	2010
2	2010
0	2010
0	2010
7	2010
5	2010
0	2009
12	2010
0	2010
0	2009
2	2010
5	2009
0	2010
2	2010
0	2010
4	2010
10	2010
0	2009
2	2010
4	2010
2	2010
38	2010
0	2010
14	2010
2	2010
3	2010
2	2010
2	2010
1	2010
0	2010
0	2010
0	2010
0	2010
0	2010
0	2010
3	2010
0	2010
2	2010
14	2010
10	2010
2	2010
0	2010
1	2010
0	2010
5	2010
0	2010
0	2010
2	2010
0	2010
0	2010
42	2010
0	2010
20	2010
0	2010
0	2010
0	2010
3	2010
3	2010
0	2010
0	2009
0	2010
1	2010
2	2009
0	2010
3	2009
7	2009
2	2010
2	2010
3	2010
2	2010
5	2010
3	2010
0	2010
0	2010
2	2009
2	2009
1	2009
1	2010
0	2010
0	2010
1	2010
1	2010
4	2010
2	2010
0	2010
0	2010
1	2010
0	2010
3	2010
2	2010
5	2009
2	2009
2	2009
17	2010
3	2010
3	2010
8	2010
0	2010
2	2010
0	2010
1	2010
2	2010
0	2010
0	2010
8	2010
1	2009
0	2010
0	2010
4	2010
3	2010
0	2010
0	2010
2	2010
3	2009
0	2010
0	2010
2	2010
0	2010
3	2010
0	2010
0	2010
3	2010
0	2010
0	2010
0	2010
3	2010
0	2010
0	2010
0	2010
7	2010
43	2009
1	2010
0	2010
7	2010
0	2010
4	2010
0	2010
96	2010
0	2010
0	2010
0	2010
5	2010
0	2010
2	2010
2	2010
1	2010
1	2010
4	2010
0	2010
5	2010
4	2010
1	2010
0	2010
0	2010
6	2010
0	2010
2	2010
0	2010
10	2010
0	2010
1	2010
3	2010
2	2010
0	2010
0	2010
0	2010
0	2010
3	2010
49	2010
0	2010
0	2010
3	2010
1	2010
0	2010
1	2010
3	2009
1	2010
0	2010
2	2010
2	2010
2	2009
0	2010
0	2010
0	2010
0	2009
4	2009
3	2010
4	2010
3	2010
3	2010
5	2010
0	2010
0	2010
0	2010
2	2010
9	2010
0	2010
0	2010
3	2010
1	2010
0	2010
4	2010
0	2010
0	2010
4	2010
0	2010
9	2010
1	2010
5	2010
7	2010
7	2010
5	2010
5	2010
9	2010
2	2010
0	2010
1	2010
0	2010
11	2010
0	2010
3	2010
3	2010
0	2010
1	2010
0	2010
1	2010
6	2010
0	2010
3	2010
6	2010
0	2009
1	2010
3	2009
0	2010
2	2009
0	2010
0	2010
7	2010
0	2010
0	2010
13	2010
0	2009
3	2010
1	2010
10	2010
0	2010
0	2010
3	2010
4	2010
0	2010
0	2010
9	2010
1	2010
0	2010
3	2010
0	2010
6	2010
4	2010
6	2010
1	2010
0	2010
0	2010
0	2010
2	2010
0	2010
17	2010
0	2010
4	2010
0	2010
16	2010
0	2010
1	2010
0	2010
3	2010
6	2010
0	2010
0	2010
0	2010
0	2010
0	2010
2	2010
8	2010
20	2010
0	2010
7	2010
9	2010
2	2010
0	2010
4	2010
8	2010
2	2010
1	2010
0	2010
0	2010
4	2010
1	2010
9	2010
0	2010
0	2010
2	2010
2	2010
4	2010
1	2010
2	2010
0	2009
0	2010
0	2010
0	2010
0	2010
5	2010
0	2010
8	2010
4	2010
0	2010
0	2010
0	2010
1	2010
2	2010
0	2010
3	2010
2	2010
0	2010
8	2009
2	2010
2	2010
3	2010
2	2010
2	2010
3	2010
0	2010
0	2010
4	2010
2	2010
0	2010
0	2010
5	2010
4	2010
4	2010
2	2010
1	2010
15	2009
6	2010
0	2010
0	2010
4	2010
2	2010
0	2010
2	2010
3	2010
0	2010
0	2010
0	2010
9	2010
0	2010
2	2010
0	2010
0	2010
	2010
1	2010
0	2010
0	2010
2	2010
0	2010
6	2010
5	2010
1	2010
0	2010
2	2010
3	2010
2	2010
14	2010
0	2010
	2010
	2010
	2010
9	2010
24	2010
0	2010
12	2010
7	2010
0	2010
2	2010
0	2010
0	2010
1	2010
	2010
3	2010
3	2010
11	2010
0	2010
2	2010
0	2010
3	2010
3	2010
3	2010
6	2009
	2010
3	2010
	2010
2	2010
1	2010
6	2009
0	2010
5	2010
3	2010
4	2010
13	2010
4	2010
11	2010
0	2010
3	2010
4	2010
3	2010
2	2010
3	2010
1	2010
0	2010
2	2010
0	2010
0	2010
0	2010
2	2010
3	2010
0	2010
2	2010
0	2010
0	2010
0	2010
7	2010
1	2010
3	2010
0	2010
4	2010
6	2010
0	2010
	2010
5	2010
3	2010
0	2010
0	2010
0	2010
12	2010
2	2010
8	2009
0	2010
2	2010
0	2010
3	2010
3	2010
0	2010
0	2010
3	2010
0	2010
1	2010
2	2010
3	2010
0	2010
3	2010
0	2010
2	2010
0	2010
0	2010
2	2010
3	2010
0	2010
2	2010
1	2010
2	2010
1	2010
4	2010
1	2010
2	2010
2	2010
2	2010
0	2010
5	2010
4	2010
0	2010
0	2010
0	2010
0	2010
0	2010
27	2010
0	2010
0	2010
2	2010
0	2010
0	2010
1	2010
0	2010
5	2010
1	2010
0	2010
2	2010
4	2010
0	2010
0	2010
0	2010
4	2010
6	2010
0	2010
13	2010
9	2010
1	2010
6	2010
0	2010
1	2010
0	2010
0	2010
2	2010
1	2010
0	2010
0	2010
0	2010
0	2010
0	2010
3	2010
6	2010
2	2010
2	2010
3	2010
2	2010
0	2010
2	2010
1	2010
1	2010
3	2010
0	2010
2	2010
1	2010
1	2010
2	2010
5	2010
2	2010
0	2010
0	2010
0	2010
3	2010
5	2010
3	2010
4	2010
3	2010
5	2010
0	2010
0	2010
0	2010
0	2010
3	2010
3	2010
0	2010
0	2010
13	2010
7	2010
3	2010
1	2010
5	2010
0	2010
1	2010
3	2010
0	2010
3	2010
5	2009
0	2010
2	2010
3	2010
0	2011
2	2010
2	2010
2	2010
7	2010
1	2011
0	2010
0	2010
6	2010
0	2010
0	2009
6	2010
1	2010
3	2010
1	2011
2	2010
2	2009
0	2009
1	2009
4	2009
0	2009
1	2010
0	2010
0	2010
0	2011
0	2010
3	2010
0	2010
2	2010
2	2011
0	2010
3	2010
2	2011
12	2011
2	2010
2	2011
1	2011
2	2011
2	2010
5	2010
8	2010
2	2010
2	2010
1	2011
0	2011
2	2010
0	2010
2	2010
0	2010
1	2011
0	2010
0	2010
0	2010
0	2011
2	2011
0	2011
0	2011
3	2009
0	2009
0	2010
0	2009
2	2010
0	2010
0	2010
3	2010
0	2010
0	2010
6	2010
0	2011
1	2011
1	2011
4	2011
1	2011
3	2011
0	2011
0	2011
0	2011
0	2011
2	2011
0	2011
0	2011
0	2011
0	2011
2	2011
1	2011
11	2011
2	2010
11	2009
7	2009
0	2010
2	2011
1	2010
0	2010
1	2011
2	2011
3	2011
2	2011
0	2010
0	2011
0	2011
6	2010
1	2011
1	2010
0	2011
0	2011
0	2011
0	2011
0	2011
0	2011
1	2011
5	2011
1	2009
0	2011
0	2010
0	2010
0	2011
0	2011
0	2011
2	2011
3	2010
2	2011
0	2011
5	2011
0	2011
1	2011
4	2011
5	2011
13	2010
1	2011
3	2011
0	2011
0	2011
0	2010
1	2010
0	2011
0	2011
0	2011
0	2011
2	2011
0	2010
3	2011
2	2011
3	2010
0	2009
0	2011
4	2011
0	2010
16	2009
20	2009
2	2009
0	2009
14	2009
0	2010
8	2011
77	2009
0	2010
2	2011
2	2011
1	2011
	2010
0	2011
	2010
0	2011
0	2011
0	2011
5	2009
0	2011
0	2010
0	2011
3	2011
6	2010
0	2010
0	2010
9	2011
52	2011
	2011
10	2011
2	2011
3	2011
256	2009
53	2009
0	2011
22	2009
32	2009
272	2009
25	2009
23	2009
68	2009
2	2011
5	2011
0	2011
2	2010
0	2010
0	2011
8	2011
0	2011
5	2010
7	2011
0	2010
9	2011
0	2010
3	2011
3	2011
2	2011
6	2011
0	2011
5	2011
0	2011
0	2011
0	2010
1	2009
0	2011
0	2011
0	2011
5	2011
0	2011
5	2011
2	2011
2	2011
6	2011
2	2011
2	2011
3	2010
2	2011
2	2011
0	2011
1	2011
3	2011
0	2010
0	2011
0	2011
0	2011
0	2011
0	2011
0	2011
0	2011
1	2011
19	2011
0	2011
3	2011
3	2011
0	2011
0	2011
8	2010
2	2011
0	2011
1	2011
0	2011
3	2011
0	2010
14	2011
0	2010
4	2011
0	2011
0	2011
0	2011
0	2011
	2010
4	2010
4	2011
2	2011
5	2011
3	2011
1	2011
1	2011
4	2011
0	2011
2	2010
3	2010
3	2011
145	2009
10	2010
5	2011
0	2011
25	2009
0	2011
10	2010
0	2011
0	2011
0	2011
	2010
	2010
0	2011
0	2011
0	2011
5	2011
3	2011
0	2011
2	2011
0	2011
1	2011
0	2011
4	2011
12	2010
3	2011
0	2011
	2011
1	2011
	2011
	2011
2	2011
0	2011
0	2011
0	2011
0	2011
0	2011
0	2011
2	2011
3	2011
0	2011
37	2011
4	2011
0	2011
2	2011
5	2011
0	2011
0	2011
0	2011
0	2011
8	2011
0	2011
3	2011
0	2011
0	2011
0	2011
0	2011
6	2011
0	2011
0	2011
0	2011
2	2011
5	2011
9	2011
7	2011
7	2011
4	2011
	2011
7	2011
	2011
3	2011
5	2011
5	2011
2	2011
0	2011
7	2011
3	2011
6	2011
6	2011
2	2011
16	2011
6	2011
2	2011
0	2011
0	2011
0	2011
0	2011
0	2011
1	2011
4	2011
0	2011
5	2011
0	2010
1	2010
3	2011
0	2011
3	2011
2	2011
0	2011
0	2011
0	2011
0	2011
1	2011
0	2011
6	2009
3	2011
3	2011
2	2011
8	2009
0	2011
2	2011
1	2011
6	2010
8	2011
3	2011
7	2011
5	2011
3	2011
0	2011
0	2011
2	2011
112	2011
6	2011
0	2011
4	2011
3	2011
1	2011
1	2011
4	2011
2	2011
0	2011
0	2011
3	2011
14	2011
8	2011
0	2011
1	2011
3	2011
3	2011
2	2011
15	2011
16	2011
0	2011
11	2011
3	2011
3	2011
2	2011
8	2011
19	2011
0	2011
1	2011
19	2011
3	2011
0	2011
0	2011
0	2011
0	2011
1	2011
0	2011
0	2011
2	2011
0	2011
2	2011
2	2011
7	2011
0	2011
2	2011
	2011
4	2011
10	2011
7	2011
3	2011
0	2011
0	2011
9	2011
3	2011
2	2011
2	2011
14	2011
0	2011
0	2011
14	2011
1	2011
0	2011
6	2011
0	2011
0	2011
5	2011
4	2011
0	2011
0	2011
14	2011
1	2011
1	2011
0	2011
2	2011
0	2011
10	2011
1	2011
0	2011
3	2011
4	2011
5	2011
3	2011
1	2011
2	2011
0	2011
0	2011
0	2011
2	2011
22	2010
1	2011
0	2011
0	2011
0	2011
3	2011
5	2011
3	2011
0	2011
0	2011
2	2011
2	2011
2	2011
1	2010
0	2010
4	2011
0	2010
0	2011
0	2011
8	2011
5	2011
0	2011
0	2011
0	2011
0	2011
3	2011
3	2011
0	2011
1	2011
0	2011
7	2011
2	2011
0	2011
12	2011
0	2011
2	2011
5	2011
0	2011
2	2011
3	2011
0	2011
0	2011
0	2011
3	2011
5	2011
9	2010
0	2010
0	2010
4	2010
28	2010
7	2010
12	2010
11	2010
52	2010
0	2011
3	2011
0	2011
15	2011
2	2011
3	2011
0	2011
2	2011
2	2010
0	2011
3	2011
8	2011
3	2011
4	2011
2	2011
0	2011
3	2011
2	2011
0	2011
2	2011
0	2011
0	2011
0	2011
2	2011
4	2011
7	2011
8	2011
0	2011
1	2011
0	2011
6	2011
8	2010
0	2011
	2011
	2011
3	2011
0	2011
0	2011
8	2011
4	2011
0	2011
1	2011
0	2011
5	2011
5	2010
1	2010
6	2011
0	2011
0	2011
4	2011
0	2011
0	2011
	2011
1	2011
8	2011
0	2011
0	2011
6	2011
0	2010
1	2011
3	2011
0	2011
0	2011
6	2011
0	2011
3	2011
2	2011
2	2011
4	2011
0	2011
3	2011
6	2011
0	2011
0	2011
2	2011
0	2011
1	2011
8	2011
2	2011
2	2011
0	2011
0	2011
0	2011
0	2011
0	2011
0	2011
10	2011
0	2011
0	2011
0	2011
0	2011
0	2011
0	2011
1	2011
1	2011
0	2011
4	2011
0	2011
0	2011
0	2011
0	2011
0	2011
2	2011
0	2011
1	2011
3	2010
	2010
0	2011
0	2011
1	2011
3	2011
1	2011
1	2011
0	2011
1	2011
19	2011
3	2011
0	2011
3	2011
6	2010
2	2010
7	2011
0	2011
3	2011
3	2011
0	2011
0	2011
0	2011
0	2011
0	2011
0	2011
	2011
0	2011
	2010
2	2011
7	2011
3	2011
0	2011
1	2011
0	2011
1	2010
0	2011
15	2011
3	2011
1	2011
0	2011
27	2011
1	2011
3	2011
0	2011
	2011
0	2011
	2011
0	2011
76	2011
4	2011
4	2011
4	2011
[truncated: 21,117 more rows]
